# Supplementary material for: MSFANet: A Multi-Scale Feature Fusion Transformer with Hybrid Attention for Remote Sensing Image Super-Resolution
Source: Sensors (Basel). 2025 Nov 3;25(21):6729. doi: 10.3390/s25216729 (PMC12610848; doi:10.3390/s25216729)
Supplement: Supplementary file 1 [file sensors-25-06729-s001.zip]

Archive with 1 entries (1 files):
- sensors-3914648-supplementary.pdf
